# Supplementary material for: A computational model for the cancer field effect
Source: Front Artif Intell. 2023 Jul 4;6:1060879. doi: 10.3389/frai.2023.1060879 (PMC10352683; doi:10.3389/frai.2023.1060879)
Supplement: Supplementary file 1 [file Presentation_1.zip]

Archive with 12 entries (12 files):
- frontiers2-supplement.tex
- __MACOSX/._frontiers2-supplement.tex
- frontiers2-supplement.pdf
- __MACOSX/._frontiers2-supplement.pdf
- frontiers2-supplement.log
- __MACOSX/._frontiers2-supplement.log
- frontiers2-supplement.blg
- __MACOSX/._frontiers2-supplement.blg
- frontiers2-supplement.bbl
- __MACOSX/._frontiers2-supplement.bbl
- frontiers2-supplement.aux
- __MACOSX/._frontiers2-supplement.aux
