# Supplementary material for: A computational model for the cancer field effect
Source: Front Artif Intell. 2023 Jul 4;6:1060879. doi: 10.3389/frai.2023.1060879 (PMC10352683; doi:10.3389/frai.2023.1060879)
Supplement: Supplementary file 1 [file Presentation_1.zip › frontiers2-supplement.log]

This is pdfTeX, Version 3.14159265-2.6-1.40.20 (TeX Live 2019) (preloaded format=pdflatex 2019.5.8)  26 JUN 2023 08:41
entering extended mode
 restricted \write18 enabled.
 file:line:error style messages enabled.
 %&-line parsing enabled.
**frontiers2-supplement.tex
(./frontiers2-supplement.tex
LaTeX2e <2018-12-01>
(./FrontiersinHarvard.cls
Document Class: FrontiersinHarvard 2016/11/10 2.6
(/usr/local/texlive/2019/texmf-dist/tex/latex/base/inputenc.sty
Package: inputenc 2018/08/11 v1.3c Input encoding file
\inpenc@prehook=\toks14
\inpenc@posthook=\toks15
)
(/usr/local/texlive/2019/texmf-dist/tex/latex/crop/crop.sty
Package: crop 2003/05/20 v1.9 crop marks (mf)
\stockwidth=\dimen102
\stockheight=\dimen103
\CROP@index=\count80

(/usr/local/texlive/2019/texmf-dist/tex/latex/graphics/color.sty
Package: color 2016/07/10 v1.1e Standard LaTeX Color (DPC)

(/usr/local/texlive/2019/texmf-dist/tex/latex/graphics-cfg/color.cfg
File: color.cfg 2016/01/02 v1.6 sample color configuration
)
Package color Info: Driver file: pdftex.def on input line 147.

(/usr/local/texlive/2019/texmf-dist/tex/latex/graphics-def/pdftex.def
File: pdftex.def 2018/01/08 v1.0l Graphics/color driver for pdftex
))
(/usr/local/texlive/2019/texmf-dist/tex/latex/graphics/graphics.sty
Package: graphics 2017/06/25 v1.2c Standard LaTeX Graphics (DPC,SPQR)

(/usr/local/texlive/2019/texmf-dist/tex/latex/graphics/trig.sty
Package: trig 2016/01/03 v1.10 sin cos tan (DPC)
)
(/usr/local/texlive/2019/texmf-dist/tex/latex/graphics-cfg/graphics.cfg
File: graphics.cfg 2016/06/04 v1.11 sample graphics configuration
)
Package graphics Info: Driver file: pdftex.def on input line 99.
)
\CROP@offset=\count81
Package crop Info: Local config file crop.cfg used on input line 605.

(/usr/local/texlive/2019/texmf-dist/tex/xelatex/xetexconfig/crop.cfg))
(/usr/local/texlive/2019/texmf-dist/tex/latex/graphics/graphicx.sty
Package: graphicx 2017/06/01 v1.1a Enhanced LaTeX Graphics (DPC,SPQR)

(/usr/local/texlive/2019/texmf-dist/tex/latex/graphics/keyval.sty
Package: keyval 2014/10/28 v1.15 key=value parser (DPC)
\KV@toks@=\toks16
)
\Gin@req@height=\dimen104
\Gin@req@width=\dimen105
)
(/usr/local/texlive/2019/texmf-dist/tex/latex/amsmath/amsmath.sty
Package: amsmath 2018/12/01 v2.17b AMS math features
\@mathmargin=\skip41

For additional information on amsmath, use the `?' option.
(/usr/local/texlive/2019/texmf-dist/tex/latex/amsmath/amstext.sty
Package: amstext 2000/06/29 v2.01 AMS text

(/usr/local/texlive/2019/texmf-dist/tex/latex/amsmath/amsgen.sty
File: amsgen.sty 1999/11/30 v2.0 generic functions
\@emptytoks=\toks17
\ex@=\dimen106
))
(/usr/local/texlive/2019/texmf-dist/tex/latex/amsmath/amsbsy.sty
Package: amsbsy 1999/11/29 v1.2d Bold Symbols
\pmbraise@=\dimen107
)
(/usr/local/texlive/2019/texmf-dist/tex/latex/amsmath/amsopn.sty
Package: amsopn 2016/03/08 v2.02 operator names
)
\inf@bad=\count82
LaTeX Info: Redefining \frac on input line 223.
\uproot@=\count83
\leftroot@=\count84
LaTeX Info: Redefining \overline on input line 385.
\classnum@=\count85
\DOTSCASE@=\count86
LaTeX Info: Redefining \ldots on input line 482.
LaTeX Info: Redefining \dots on input line 485.
LaTeX Info: Redefining \cdots on input line 606.
\Mathstrutbox@=\box27
\strutbox@=\box28
\big@size=\dimen108
LaTeX Font Info:    Redeclaring font encoding OML on input line 729.
LaTeX Font Info:    Redeclaring font encoding OMS on input line 730.
\macc@depth=\count87
\c@MaxMatrixCols=\count88
\dotsspace@=\muskip10
\c@parentequation=\count89
\dspbrk@lvl=\count90
\tag@help=\toks18
\row@=\count91
\column@=\count92
\maxfields@=\count93
\andhelp@=\toks19
\eqnshift@=\dimen109
\alignsep@=\dimen110
\tagshift@=\dimen111
\tagwidth@=\dimen112
\totwidth@=\dimen113
\lineht@=\dimen114
\@envbody=\toks20
\multlinegap=\skip42
\multlinetaggap=\skip43
\mathdisplay@stack=\toks21
LaTeX Info: Redefining \[ on input line 2844.
LaTeX Info: Redefining \] on input line 2845.
)
(/usr/local/texlive/2019/texmf-dist/tex/latex/tools/array.sty
Package: array 2018/12/30 v2.4k Tabular extension package (FMi)
\col@sep=\dimen115
\ar@mcellbox=\box29
\extrarowheight=\dimen116
\NC@list=\toks22
\extratabsurround=\skip44
\backup@length=\skip45
\ar@cellbox=\box30
)
(/usr/local/texlive/2019/texmf-dist/tex/latex/amsfonts/amssymb.sty
Package: amssymb 2013/01/14 v3.01 AMS font symbols

(/usr/local/texlive/2019/texmf-dist/tex/latex/amsfonts/amsfonts.sty
Package: amsfonts 2013/01/14 v3.01 Basic AMSFonts support
\symAMSa=\mathgroup4
\symAMSb=\mathgroup5
LaTeX Font Info:    Overwriting math alphabet `\mathfrak' in version `bold'
(Font)                  U/euf/m/n --> U/euf/b/n on input line 106.
))
(/usr/local/texlive/2019/texmf-dist/tex/latex/sttools/flushend.sty
Package: flushend 2017/03/27 v3.3 Balancing columns in twocolumn mode
\flushend@@lastskip@a=\skip46
\flushend@@lastskip@b=\skip47
\flushend@@lastskip@c=\skip48
\flushend@@penalty@a=\count94
\flushend@@lastkern@a=\dimen117
\var@@temp@spread=\dimen118
\var@@temp@a=\dimen119
\flushend@@page@rule=\dimen120
\flushend@@varbox@a=\box31
\flushend@@varbox@c=\box32
\flushend@@tempbox@a=\box33
\flushend@@tempbox@c=\box34
\@viper=\box35
\hold@viper=\box36
\atColsBreak=\toks23
\atColsEnd=\toks24

(/usr/local/texlive/2019/texmf-dist/tex/latex/etoolbox/etoolbox.sty
Package: etoolbox 2018/08/19 v2.5f e-TeX tools for LaTeX (JAW)
\etb@tempcnta=\count95
))
(/usr/local/texlive/2019/texmf-dist/tex/latex/sttools/stfloats.sty
Package: stfloats 2017/03/27 v3.3 Improve float mechanism and baselineskip sett
ings
\@dblbotnum=\count96
\c@dblbotnumber=\count97
)
(/usr/local/texlive/2019/texmf-dist/tex/latex/amscls/amsthm.sty
Package: amsthm 2017/10/31 v2.20.4
\thm@style=\toks25
\thm@bodyfont=\toks26
\thm@headfont=\toks27
\thm@notefont=\toks28
\thm@headpunct=\toks29
\thm@preskip=\skip49
\thm@postskip=\skip50
\thm@headsep=\skip51
\dth@everypar=\toks30
)
(/usr/local/texlive/2019/texmf-dist/tex/latex/changepage/chngpage.sty
Package: chngpage 2009/10/20 v1.2b change page layout
\c@cp@cnt=\count98
\c@cp@tempcnt=\count99
)
(/usr/local/texlive/2019/texmf-dist/tex/latex/psnfss/times.sty
Package: times 2005/04/12 PSNFSS-v9.2a (SPQR) 
)
(/usr/local/texlive/2019/texmf-dist/tex/latex/datetime/datetime.sty
Package: datetime 2015/03/20 v2.60 Date Time Package

(/usr/local/texlive/2019/texmf-dist/tex/latex/fmtcount/fmtcount.sty
Package: fmtcount 2017/12/24 v3.05

(/usr/local/texlive/2019/texmf-dist/tex/latex/base/ifthen.sty
Package: ifthen 2014/09/29 v1.1c Standard LaTeX ifthen package (DPC)
)
(/usr/local/texlive/2019/texmf-dist/tex/latex/xkeyval/xkeyval.sty
Package: xkeyval 2014/12/03 v2.7a package option processing (HA)

(/usr/local/texlive/2019/texmf-dist/tex/generic/xkeyval/xkeyval.tex
(/usr/local/texlive/2019/texmf-dist/tex/generic/xkeyval/xkvutils.tex
\XKV@toks=\toks31
\XKV@tempa@toks=\toks32
)
\XKV@depth=\count100
File: xkeyval.tex 2014/12/03 v2.7a key=value parser (HA)
))
(/usr/local/texlive/2019/texmf-dist/tex/latex/fmtcount/fcprefix.sty
Package: fcprefix 2012/09/28

(/usr/local/texlive/2019/texmf-dist/tex/latex/fmtcount/fcnumparser.sty
Package: fcnumparser 2017/06/15
\fc@digit@counter=\count101
))
\c@padzeroesN=\count102
\fc@tmpcatcode=\count103
\@DT@modctr=\count104
\@ordinalctr=\count105
\@orgargctr=\count106
\@strctr=\count107
\@tmpstrctr=\count108
\@DT@loopN=\count109
\@DT@X=\count110
)
(/usr/local/texlive/2019/texmf-dist/tex/latex/datetime/datetime-defaults.sty
Package: datetime-defaults 2013/09/10
)
\@day=\count111
\@month=\count112
\@year=\count113
\c@HOUR=\count114
\c@HOURXII=\count115
\c@MINUTE=\count116
\c@TOHOUR=\count117
\c@TOMINUTE=\count118
\c@SECOND=\count119
\currenthour=\count120
\currentminute=\count121
\currentsecond=\count122
Package datetime Info: No datetime.cfg file found, using default settings on in
put line 308.
\@dtctr=\count123
\dayofyear=\count124
\dayofweek=\count125
\dt@a=\toks33
\dt@b=\toks34
)
(/usr/local/texlive/2019/texmf-dist/tex/latex/oberdiek/epstopdf.sty
Package: epstopdf 2016/05/15 v2.6 Conversion with epstopdf on the fly (HO)

(/usr/local/texlive/2019/texmf-dist/tex/latex/oberdiek/epstopdf-base.sty
Package: epstopdf-base 2016/05/15 v2.6 Base part for package epstopdf

(/usr/local/texlive/2019/texmf-dist/tex/generic/oberdiek/infwarerr.sty
Package: infwarerr 2016/05/16 v1.4 Providing info/warning/error messages (HO)
)
(/usr/local/texlive/2019/texmf-dist/tex/latex/oberdiek/grfext.sty
Package: grfext 2016/05/16 v1.2 Manage graphics extensions (HO)

(/usr/local/texlive/2019/texmf-dist/tex/generic/oberdiek/kvdefinekeys.sty
Package: kvdefinekeys 2016/05/16 v1.4 Define keys (HO)

(/usr/local/texlive/2019/texmf-dist/tex/generic/oberdiek/ltxcmds.sty
Package: ltxcmds 2016/05/16 v1.23 LaTeX kernel commands for general use (HO)
)))
(/usr/local/texlive/2019/texmf-dist/tex/latex/oberdiek/kvoptions.sty
Package: kvoptions 2016/05/16 v3.12 Key value format for package options (HO)

(/usr/local/texlive/2019/texmf-dist/tex/generic/oberdiek/kvsetkeys.sty
Package: kvsetkeys 2016/05/16 v1.17 Key value parser (HO)

(/usr/local/texlive/2019/texmf-dist/tex/generic/oberdiek/etexcmds.sty
Package: etexcmds 2016/05/16 v1.6 Avoid name clashes with e-TeX commands (HO)

(/usr/local/texlive/2019/texmf-dist/tex/generic/oberdiek/ifluatex.sty
Package: ifluatex 2016/05/16 v1.4 Provides the ifluatex switch (HO)
Package ifluatex Info: LuaTeX not detected.
))))
(/usr/local/texlive/2019/texmf-dist/tex/generic/oberdiek/pdftexcmds.sty
Package: pdftexcmds 2018/09/10 v0.29 Utility functions of pdfTeX for LuaTeX (HO
)

(/usr/local/texlive/2019/texmf-dist/tex/generic/oberdiek/ifpdf.sty
Package: ifpdf 2018/09/07 v3.3 Provides the ifpdf switch
)
Package pdftexcmds Info: LuaTeX not detected.
Package pdftexcmds Info: \pdf@primitive is available.
Package pdftexcmds Info: \pdf@ifprimitive is available.
Package pdftexcmds Info: \pdfdraftmode found.
)
Package epstopdf-base Info: Redefining graphics rule for `.eps' on input line 4
38.
Package grfext Info: Graphics extension search list:
(grfext)             [.pdf,.png,.jpg,.mps,.jpeg,.jbig2,.jb2,.PDF,.PNG,.JPG,.JPE
G,.JBIG2,.JB2,.eps]
(grfext)             \AppendGraphicsExtensions on input line 456.

(/usr/local/texlive/2019/texmf-dist/tex/latex/latexconfig/epstopdf-sys.cfg
File: epstopdf-sys.cfg 2010/07/13 v1.3 Configuration of (r)epstopdf for TeX Liv
e
)))
(/usr/local/texlive/2019/texmf-dist/tex/latex/parskip/parskip.sty
Rollback for package 'parskip' requested -> version 'v1'.
         This corresponds to the release introduced on 2001-04-09.

(/usr/local/texlive/2019/texmf-dist/tex/latex/parskip/parskip-2001-04-09.sty
Package: parskip 2001/04/09 non-zero parskip adjustments
))
(/usr/local/texlive/2019/texmf-dist/tex/latex/xcolor/xcolor.sty
Package: xcolor 2016/05/11 v2.12 LaTeX color extensions (UK)

(/usr/local/texlive/2019/texmf-dist/tex/latex/graphics-cfg/color.cfg
File: color.cfg 2016/01/02 v1.6 sample color configuration
)
Package xcolor Info: Package option `usenames' ignored on input line 216.
Package xcolor Info: Driver file: pdftex.def on input line 225.
LaTeX Info: Redefining \color on input line 709.
Package xcolor Info: Model `cmy' substituted by `cmy0' on input line 1348.
Package xcolor Info: Model `hsb' substituted by `rgb' on input line 1352.
Package xcolor Info: Model `RGB' extended on input line 1364.
Package xcolor Info: Model `HTML' substituted by `rgb' on input line 1366.
Package xcolor Info: Model `Hsb' substituted by `hsb' on input line 1367.
Package xcolor Info: Model `tHsb' substituted by `hsb' on input line 1368.
Package xcolor Info: Model `HSB' substituted by `hsb' on input line 1369.
Package xcolor Info: Model `Gray' substituted by `gray' on input line 1370.
Package xcolor Info: Model `wave' substituted by `hsb' on input line 1371.

(/usr/local/texlive/2019/texmf-dist/tex/latex/graphics/dvipsnam.def
File: dvipsnam.def 2016/06/17 v3.0m Driver-dependent file (DPC,SPQR)
))
(/usr/local/texlive/2019/texmf-dist/tex/latex/caption/caption.sty
Package: caption 2018/10/06 v3.3-154 Customizing captions (AR)

(/usr/local/texlive/2019/texmf-dist/tex/latex/caption/caption3.sty
Package: caption3 2018/09/12 v1.8c caption3 kernel (AR)
Package caption3 Info: TeX engine: e-TeX on input line 64.
\captionmargin=\dimen121
\captionmargin@=\dimen122
\captionwidth=\dimen123
\caption@tempdima=\dimen124
\caption@indent=\dimen125
\caption@parindent=\dimen126
\caption@hangindent=\dimen127
\abovecaptionskip=\skip52
\belowcaptionskip=\skip53
Package caption Info: Unknown document class (or package),
(caption)             standard defaults will be used.
)

Package caption Warning: Unsupported document class (or package) detected,
(caption)                usage of the caption package is not recommended.
See the caption package documentation for explanation.

Package caption Info: \@makecaption = undefined.
\c@caption@flags=\count126
\c@ContinuedFloat=\count127
) (/usr/local/texlive/2019/texmf-dist/tex/latex/caption/subcaption.sty
Package: subcaption 2018/05/01 v1.1-162 Sub-captions (AR)
)
\c@section=\count128
\c@subsection=\count129
\c@subsubsection=\count130
\c@paragraph=\count131
\c@subparagraph=\count132
\c@figure=\count133
\c@subfigure=\count134
\c@table=\count135
\dropfromtop=\skip54
\extraspace=\skip55
\aboveskipchk=\skip56
\rotdimen=\dimen128
\tempdime=\dimen129
\temptbox=\box37

(/usr/local/texlive/2019/texmf-dist/tex/latex/natbib/natbib.sty
Package: natbib 2010/09/13 8.31b (PWD, AO)
\bibhang=\skip57
\bibsep=\skip58
LaTeX Info: Redefining \cite on input line 694.
\c@NAT@ctr=\count136
))
(/usr/local/texlive/2019/texmf-dist/tex/latex/url/url.sty
\Urlmuskip=\muskip11
Package: url 2013/09/16  ver 3.4  Verb mode for urls, etc.
)
(/usr/local/texlive/2019/texmf-dist/tex/latex/hyperref/hyperref.sty
Package: hyperref 2018/11/30 v6.88e Hypertext links for LaTeX

(/usr/local/texlive/2019/texmf-dist/tex/generic/oberdiek/hobsub-hyperref.sty
Package: hobsub-hyperref 2016/05/16 v1.14 Bundle oberdiek, subset hyperref (HO)


(/usr/local/texlive/2019/texmf-dist/tex/generic/oberdiek/hobsub-generic.sty
Package: hobsub-generic 2016/05/16 v1.14 Bundle oberdiek, subset generic (HO)
Package: hobsub 2016/05/16 v1.14 Construct package bundles (HO)
Package hobsub Info: Skipping package `infwarerr' (already loaded).
Package hobsub Info: Skipping package `ltxcmds' (already loaded).
Package hobsub Info: Skipping package `ifluatex' (already loaded).
Package: ifvtex 2016/05/16 v1.6 Detect VTeX and its facilities (HO)
Package ifvtex Info: VTeX not detected.
Package: intcalc 2016/05/16 v1.2 Expandable calculations with integers (HO)
Package hobsub Info: Skipping package `ifpdf' (already loaded).
Package hobsub Info: Skipping package `etexcmds' (already loaded).
Package hobsub Info: Skipping package `kvsetkeys' (already loaded).
Package hobsub Info: Skipping package `kvdefinekeys' (already loaded).
Package hobsub Info: Skipping package `pdftexcmds' (already loaded).
Package: pdfescape 2016/05/16 v1.14 Implements pdfTeX's escape features (HO)
Package: bigintcalc 2016/05/16 v1.4 Expandable calculations on big integers (HO
)
Package: bitset 2016/05/16 v1.2 Handle bit-vector datatype (HO)
Package: uniquecounter 2016/05/16 v1.3 Provide unlimited unique counter (HO)
)
Package hobsub Info: Skipping package `hobsub' (already loaded).
Package: letltxmacro 2016/05/16 v1.5 Let assignment for LaTeX macros (HO)
Package: hopatch 2016/05/16 v1.3 Wrapper for package hooks (HO)
Package: xcolor-patch 2016/05/16 xcolor patch
Package: atveryend 2016/05/16 v1.9 Hooks at the very end of document (HO)
Package: atbegshi 2016/06/09 v1.18 At begin shipout hook (HO)
Package atbegshi Info: Package `crop' patched.
Package: refcount 2016/05/16 v3.5 Data extraction from label references (HO)
Package: hycolor 2016/05/16 v1.8 Color options for hyperref/bookmark (HO)
)
(/usr/local/texlive/2019/texmf-dist/tex/generic/ifxetex/ifxetex.sty
Package: ifxetex 2010/09/12 v0.6 Provides ifxetex conditional
)
(/usr/local/texlive/2019/texmf-dist/tex/latex/oberdiek/auxhook.sty
Package: auxhook 2016/05/16 v1.4 Hooks for auxiliary files (HO)
)
\@linkdim=\dimen130
\Hy@linkcounter=\count137
\Hy@pagecounter=\count138

(/usr/local/texlive/2019/texmf-dist/tex/latex/hyperref/pd1enc.def
File: pd1enc.def 2018/11/30 v6.88e Hyperref: PDFDocEncoding definition (HO)
Now handling font encoding PD1 ...
... no UTF-8 mapping file for font encoding PD1
)
\Hy@SavedSpaceFactor=\count139

(/usr/local/texlive/2019/texmf-dist/tex/latex/latexconfig/hyperref.cfg
File: hyperref.cfg 2002/06/06 v1.2 hyperref configuration of TeXLive
)
Package hyperref Info: Hyper figures OFF on input line 4519.
Package hyperref Info: Link nesting OFF on input line 4524.
Package hyperref Info: Hyper index ON on input line 4527.
Package hyperref Info: Plain pages OFF on input line 4534.
Package hyperref Info: Backreferencing OFF on input line 4539.
Package hyperref Info: Implicit mode ON; LaTeX internals redefined.
Package hyperref Info: Bookmarks ON on input line 4772.
LaTeX Info: Redefining \href on input line 5036.
\c@Hy@tempcnt=\count140
LaTeX Info: Redefining \url on input line 5125.
\XeTeXLinkMargin=\dimen131
\Fld@menulength=\count141
\Field@Width=\dimen132
\Fld@charsize=\dimen133
Package hyperref Info: Hyper figures OFF on input line 6380.
Package hyperref Info: Link nesting OFF on input line 6385.
Package hyperref Info: Hyper index ON on input line 6388.
Package hyperref Info: backreferencing OFF on input line 6395.
Package hyperref Info: Link coloring OFF on input line 6400.
Package hyperref Info: Link coloring with OCG OFF on input line 6405.
Package hyperref Info: PDF/A mode OFF on input line 6410.
LaTeX Info: Redefining \ref on input line 6450.
LaTeX Info: Redefining \pageref on input line 6454.
\Hy@abspage=\count142
\c@Item=\count143
\c@Hfootnote=\count144
)
Package hyperref Info: Driver (autodetected): hpdftex.

(/usr/local/texlive/2019/texmf-dist/tex/latex/hyperref/hpdftex.def
File: hpdftex.def 2018/11/30 v6.88e Hyperref driver for pdfTeX
\Fld@listcount=\count145
\c@bookmark@seq@number=\count146

(/usr/local/texlive/2019/texmf-dist/tex/latex/oberdiek/rerunfilecheck.sty
Package: rerunfilecheck 2016/05/16 v1.8 Rerun checks for auxiliary files (HO)
Package uniquecounter Info: New unique counter `rerunfilecheck' on input line 2
82.
)
\Hy@SectionHShift=\skip59
)
(/usr/local/texlive/2019/texmf-dist/tex/latex/microtype/microtype.sty
Package: microtype 2019/02/28 v2.7b Micro-typographical refinements (RS)
\MT@toks=\toks35
\MT@count=\count147
LaTeX Info: Redefining \textls on input line 790.
\MT@outer@kern=\dimen134
LaTeX Info: Redefining \textmicrotypecontext on input line 1336.
\MT@listname@count=\count148

(/usr/local/texlive/2019/texmf-dist/tex/latex/microtype/microtype-pdftex.def
File: microtype-pdftex.def 2019/02/28 v2.7b Definitions specific to pdftex (RS)

LaTeX Info: Redefining \lsstyle on input line 914.
LaTeX Info: Redefining \lslig on input line 914.
\MT@outer@space=\skip60
)
Package microtype Info: Loading configuration file microtype.cfg.

(/usr/local/texlive/2019/texmf-dist/tex/latex/microtype/microtype.cfg
File: microtype.cfg 2019/02/28 v2.7b microtype main configuration file (RS)
))
(/usr/local/texlive/2019/texmf-dist/tex/latex/setspace/setspace.sty
Package: setspace 2011/12/19 v6.7a set line spacing
)
(./frontiers2-supplement.aux)
\openout1 = `frontiers2-supplement.aux'.

LaTeX Font Info:    Checking defaults for OML/cmm/m/it on input line 47.
LaTeX Font Info:    ... okay on input line 47.
LaTeX Font Info:    Checking defaults for T1/cmr/m/n on input line 47.
LaTeX Font Info:    ... okay on input line 47.
LaTeX Font Info:    Checking defaults for OT1/cmr/m/n on input line 47.
LaTeX Font Info:    ... okay on input line 47.
LaTeX Font Info:    Checking defaults for OMS/cmsy/m/n on input line 47.
LaTeX Font Info:    ... okay on input line 47.
LaTeX Font Info:    Checking defaults for OMX/cmex/m/n on input line 47.
LaTeX Font Info:    ... okay on input line 47.
LaTeX Font Info:    Checking defaults for U/cmr/m/n on input line 47.
LaTeX Font Info:    ... okay on input line 47.
LaTeX Font Info:    Checking defaults for PD1/pdf/m/n on input line 47.
LaTeX Font Info:    ... okay on input line 47.
LaTeX Font Info:    Try loading font information for OT1+ptm on input line 47.

(/usr/local/texlive/2019/texmf-dist/tex/latex/psnfss/ot1ptm.fd
File: ot1ptm.fd 2001/06/04 font definitions for OT1/ptm.
)
(/usr/local/texlive/2019/texmf-dist/tex/context/base/mkii/supp-pdf.mkii
[Loading MPS to PDF converter (version 2006.09.02).]
\scratchcounter=\count149
\scratchdimen=\dimen135
\scratchbox=\box38
\nofMPsegments=\count150
\nofMParguments=\count151
\everyMPshowfont=\toks36
\MPscratchCnt=\count152
\MPscratchDim=\dimen136
\MPnumerator=\count153
\makeMPintoPDFobject=\count154
\everyMPtoPDFconversion=\toks37
)
Package crop Info: requested driver: `' on input line 47.
Package crop Info: detected driver: `pdftex' on input line 47.
Package crop Info: using `pdftex' graphics driver on input line 47.
 (/usr/local/texlive/2019/texmf-dist/tex/latex/fmtcount/fc-english.def
File: fc-english.def 2016/01/12
)
Package caption Info: Begin \AtBeginDocument code.
Package caption Info: hyperref package is loaded.
Package caption Info: End \AtBeginDocument code.
\AtBeginShipoutBox=\box39
Package hyperref Info: Link coloring OFF on input line 47.

(/usr/local/texlive/2019/texmf-dist/tex/latex/hyperref/nameref.sty
Package: nameref 2016/05/21 v2.44 Cross-referencing by name of section

(/usr/local/texlive/2019/texmf-dist/tex/generic/oberdiek/gettitlestring.sty
Package: gettitlestring 2016/05/16 v1.5 Cleanup title references (HO)
)
\c@section@level=\count155
)
LaTeX Info: Redefining \ref on input line 47.
LaTeX Info: Redefining \pageref on input line 47.
LaTeX Info: Redefining \nameref on input line 47.

(./frontiers2-supplement.out) (./frontiers2-supplement.out)
\@outlinefile=\write3
\openout3 = `frontiers2-supplement.out'.

LaTeX Info: Redefining \microtypecontext on input line 47.
Package microtype Info: Generating PDF output.
Package microtype Info: Character protrusion enabled (level 2),
(microtype)             factor: 1500.
Package microtype Info: Using default protrusion set `alltext'.
Package microtype Info: Automatic font expansion enabled (level 2),
(microtype)             stretch: 20, shrink: 20, step: 1, non-selected.
Package microtype Info: Using default expansion set `basictext'.
Package microtype Info: No adjustment of tracking.
Package microtype Info: No adjustment of interword spacing.
Package microtype Info: No adjustment of character kerning.

(/usr/local/texlive/2019/texmf-dist/tex/latex/microtype/mt-ptm.cfg
File: mt-ptm.cfg 2006/04/20 v1.7 microtype config. file: Times (RS)
)
LaTeX Font Info:    Try loading font information for OT1+phv on input line 62.

(/usr/local/texlive/2019/texmf-dist/tex/latex/psnfss/ot1phv.fd
File: ot1phv.fd 2001/06/04 scalable font definitions for OT1/phv.
)
Package microtype Info: Loading generic protrusion settings for font family
(microtype)             `phv' (encoding: OT1).
(microtype)             For optimal results, create family-specific settings.
(microtype)             See the microtype manual for details.
Package epstopdf Info: Source file: <./logo1.eps>
(epstopdf)                    date: 2023-06-19 08:45:46
(epstopdf)                    size: 37462 bytes
(epstopdf)             Output file: <./logo1-eps-converted-to.pdf>
(epstopdf)                    date: 2023-06-19 08:46:59
(epstopdf)                    size: 24799 bytes
(epstopdf)             Command: <repstopdf --outfile=./logo1-eps-converted-to.p
df ./logo1.eps>
(epstopdf)             \includegraphics on input line 62.
Package epstopdf Info: Output file is already uptodate.
<./logo1-eps-converted-to.pdf, id=8, 284.06125pt x 80.3pt>
File: ./logo1-eps-converted-to.pdf Graphic file (type pdf)
<use ./logo1-eps-converted-to.pdf>
Package pdftex.def Info: ./logo1-eps-converted-to.pdf  used on input line 62.
(pdftex.def)             Requested size: 144.0pt x 40.70862pt.

Underfull \hbox (badness 10000) detected at line 62
[]
 []


Overfull \hbox (8.53581pt too wide) in paragraph at lines 62--62
[][] 
 []

LaTeX Font Info:    Font shape `OT1/phv/bx/n' in size <12> not available
(Font)              Font shape `OT1/phv/b/n' tried instead on input line 62.
LaTeX Font Info:    Font shape `OT1/phv/bx/n' in size <20> not available
(Font)              Font shape `OT1/phv/b/n' tried instead on input line 62.
(/usr/local/texlive/2019/texmf-dist/tex/latex/microtype/mt-cmr.cfg
File: mt-cmr.cfg 2013/05/19 v2.2 microtype config. file: Computer Modern Roman 
(RS)
)
LaTeX Font Info:    Try loading font information for U+msa on input line 62.

(/usr/local/texlive/2019/texmf-dist/tex/latex/amsfonts/umsa.fd
File: umsa.fd 2013/01/14 v3.01 AMS symbols A
)
(/usr/local/texlive/2019/texmf-dist/tex/latex/microtype/mt-msa.cfg
File: mt-msa.cfg 2006/02/04 v1.1 microtype config. file: AMS symbols (a) (RS)
)
LaTeX Font Info:    Try loading font information for U+msb on input line 62.

(/usr/local/texlive/2019/texmf-dist/tex/latex/amsfonts/umsb.fd
File: umsb.fd 2013/01/14 v3.01 AMS symbols B
)
(/usr/local/texlive/2019/texmf-dist/tex/latex/microtype/mt-msb.cfg
File: mt-msb.cfg 2005/06/01 v1.0 microtype config. file: AMS symbols (b) (RS)
)
Underfull \hbox (badness 10000) detected at line 62
[]
 []

LaTeX Font Info:    Font shape `OT1/phv/bx/n' in size <13> not available
(Font)              Font shape `OT1/phv/b/n' tried instead on input line 68.
LaTeX Font Info:    Calculating math sizes for size <11> on input line 79.

LaTeX Font Warning: Font shape `OT1/cmr/m/n' in size <5.5> not available
(Font)              size <5> substituted on input line 79.


LaTeX Font Warning: Font shape `OML/cmm/m/it' in size <5.5> not available
(Font)              size <5> substituted on input line 79.


LaTeX Font Warning: Font shape `OMS/cmsy/m/n' in size <5.5> not available
(Font)              size <5> substituted on input line 79.


LaTeX Font Warning: Font shape `OT1/cmr/bx/n' in size <5.5> not available
(Font)              size <5> substituted on input line 85.


LaTeX Font Warning: Font shape `OML/cmm/b/it' in size <5.5> not available
(Font)              size <5> substituted on input line 85.


LaTeX Font Warning: Font shape `OMS/cmsy/b/n' in size <5.5> not available
(Font)              size <5> substituted on input line 85.


Underfull \vbox (badness 10000) has occurred while \output is active []

LaTeX Font Info:    Font shape `OT1/phv/bx/n' in size <11> not available
(Font)              Font shape `OT1/phv/b/n' tried instead on input line 118.
 [1


{/usr/local/texlive/2019/texmf-var/fonts/map/pdftex/updmap/pdftex.map} <./logo1
-eps-converted-to.pdf>]
LaTeX Font Info:    Font shape `OT1/ptm/bx/n' in size <11> not available
(Font)              Font shape `OT1/ptm/b/n' tried instead on input line 145.


LaTeX Warning: Reference `s:NN' on page 2 undefined on input line 145.

LaTeX Font Info:    Font shape `OT1/phv/bx/it' in size <11> not available
(Font)              Font shape `OT1/phv/b/it' tried instead on input line 185.
LaTeX Font Info:    Font shape `OT1/phv/b/it' in size <11> not available
(Font)              Font shape `OT1/phv/b/sl' tried instead on input line 185.

Overfull \vbox (3.49998pt too high) has occurred while \output is active []


[2]
Package microtype Info: Loading generic protrusion settings for font family
(microtype)             `cmss' (encoding: OT1).
(microtype)             For optimal results, create family-specific settings.
(microtype)             See the microtype manual for details.


LaTeX Font Warning: Font shape `OT1/cmss/m/n' in size <5.5> not available
(Font)              size <5> substituted on input line 232.


Underfull \vbox (badness 10000) has occurred while \output is active []


Overfull \vbox (3.49998pt too high) has occurred while \output is active []


[3]
Underfull \vbox (badness 10000) has occurred while \output is active []


Overfull \vbox (3.49998pt too high) has occurred while \output is active []


[4]
Overfull \vbox (3.49998pt too high) has occurred while \output is active []


[5]
Underfull \vbox (badness 10000) has occurred while \output is active []


Overfull \vbox (3.49998pt too high) has occurred while \output is active []


[6]
Overfull \vbox (3.49998pt too high) has occurred while \output is active []


[7]
Underfull \vbox (badness 10000) has occurred while \output is active []


Overfull \vbox (3.49998pt too high) has occurred while \output is active []


[8]
Overfull \vbox (3.49998pt too high) has occurred while \output is active []


[9] (./frontiers2-supplement.bbl
LaTeX Font Info:    Font shape `OT1/phv/bx/n' in size <8> not available
(Font)              Font shape `OT1/phv/b/n' tried instead on input line 1.
)

Package caption Warning: Unused \captionsetup[sub] on input line 20.
See the caption package documentation for explanation.


Overfull \vbox (3.49998pt too high) has occurred while \output is active []


[10]
Package atveryend Info: Empty hook `BeforeClearDocument' on input line 561.
Package atveryend Info: Empty hook `AfterLastShipout' on input line 561.
 (./frontiers2-supplement.aux)
Package atveryend Info: Executing hook `AtVeryEndDocument' on input line 561.
Package atveryend Info: Executing hook `AtEndAfterFileList' on input line 561.
Package rerunfilecheck Info: File `frontiers2-supplement.out' has not changed.
(rerunfilecheck)             Checksum: A7D255314E02117F285F8AF88288B50C;77.


LaTeX Font Warning: Size substitutions with differences
(Font)              up to 0.5pt have occurred.


LaTeX Warning: There were undefined references.

 ) 
Here is how much of TeX's memory you used:
 11614 strings out of 492616
 176268 string characters out of 6129482
 334844 words of memory out of 5000000
 15109 multiletter control sequences out of 15000+600000
 41452 words of font info for 160 fonts, out of 8000000 for 9000
 1145 hyphenation exceptions out of 8191
 60i,18n,94p,1029b,349s stack positions out of 5000i,500n,10000p,200000b,80000s
{/usr/local/texlive/2019/texmf-dist/fonts/enc/dvips/base/8r.enc}</usr/local/t
exlive/2019/texmf-dist/fonts/type1/public/amsfonts/cm/cmbx10.pfb></usr/local/te
xlive/2019/texmf-dist/fonts/type1/public/amsfonts/cm/cmex10.pfb></usr/local/tex
live/2019/texmf-dist/fonts/type1/public/amsfonts/cm/cmmi10.pfb></usr/local/texl
ive/2019/texmf-dist/fonts/type1/public/amsfonts/cm/cmmi8.pfb></usr/local/texliv
e/2019/texmf-dist/fonts/type1/public/amsfonts/cm/cmmib10.pfb></usr/local/texliv
e/2019/texmf-dist/fonts/type1/public/amsfonts/cm/cmr10.pfb></usr/local/texlive/
2019/texmf-dist/fonts/type1/public/amsfonts/cm/cmr5.pfb></usr/local/texlive/201
9/texmf-dist/fonts/type1/public/amsfonts/cm/cmr8.pfb></usr/local/texlive/2019/t
exmf-dist/fonts/type1/public/amsfonts/cm/cmr9.pfb></usr/local/texlive/2019/texm
f-dist/fonts/type1/public/amsfonts/cm/cmss10.pfb></usr/local/texlive/2019/texmf
-dist/fonts/type1/public/amsfonts/cm/cmsy10.pfb></usr/local/texlive/2019/texmf-
dist/fonts/type1/public/amsfonts/cm/cmsy8.pfb></usr/local/texlive/2019/texmf-di
st/fonts/type1/public/amsfonts/symbols/msbm10.pfb></usr/local/texlive/2019/texm
f-dist/fonts/type1/public/amsfonts/symbols/msbm7.pfb></usr/local/texlive/2019/t
exmf-dist/fonts/type1/urw/helvetic/uhvb8a.pfb></usr/local/texlive/2019/texmf-di
st/fonts/type1/urw/helvetic/uhvbo8a.pfb></usr/local/texlive/2019/texmf-dist/fon
ts/type1/urw/helvetic/uhvr8a.pfb></usr/local/texlive/2019/texmf-dist/fonts/type
1/urw/helvetic/uhvro8a.pfb></usr/local/texlive/2019/texmf-dist/fonts/type1/urw/
times/utmb8a.pfb></usr/local/texlive/2019/texmf-dist/fonts/type1/urw/times/utmr
8a.pfb></usr/local/texlive/2019/texmf-dist/fonts/type1/urw/times/utmri8a.pfb>
Output written on frontiers2-supplement.pdf (10 pages, 239086 bytes).
PDF statistics:
 221 PDF objects out of 1000 (max. 8388607)
 184 compressed objects within 2 object streams
 62 named destinations out of 1000 (max. 500000)
 35854 words of extra memory for PDF output out of 42996 (max. 10000000)
