# Supplementary material for: A computational model for the cancer field effect
Source: Front Artif Intell. 2023 Jul 4;6:1060879. doi: 10.3389/frai.2023.1060879 (PMC10352683; doi:10.3389/frai.2023.1060879)
Supplement: Supplementary file 1 [file Presentation_1.zip › frontiers2-supplement.bbl]

\begin{thebibliography}{1}

\bibitem{Bowling}
Sarah Bowling, Katerina Lawlor, and Tristan~A. Rodríguez.
\newblock \href{https://doi.org/10.1242/dev.167486}{ Cell competition: the
  winners and losers of fitness selection}.
\newblock {\em Development}, 146(13):1--12, 2019.

\bibitem{Gray}
Lawrence Gray.
\newblock \href{http://www.ams.org/notices/200302/fea-gray.pdf}{ A
  mathematician looks at Wolfram's new kind of science}.
\newblock {\em Notices of the American Mathematical Society}, 50(2):200--211,
  2003.

\end{thebibliography}
