# Supplementary material for: A computational model for the cancer field effect
Source: Front Artif Intell. 2023 Jul 4;6:1060879. doi: 10.3389/frai.2023.1060879 (PMC10352683; doi:10.3389/frai.2023.1060879)
Supplement: Supplementary file 1 [file Presentation_1.zip › frontiers2-supplement.aux]

\relax 
\providecommand\hyper@newdestlabel[2]{}
\providecommand\HyperFirstAtBeginDocument{\AtBeginDocument}
\HyperFirstAtBeginDocument{\ifx\hyper@anchor\@undefined
\global\let\oldcontentsline\contentsline
\gdef\contentsline#1#2#3#4{\oldcontentsline{#1}{#2}{#3}}
\global\let\oldnewlabel\newlabel
\gdef\newlabel#1#2{\newlabelxx{#1}#2}
\gdef\newlabelxx#1#2#3#4#5#6{\oldnewlabel{#1}{{#2}{#3}}}
\AtEndDocument{\ifx\hyper@anchor\@undefined
\let\contentsline\oldcontentsline
\let\newlabel\oldnewlabel
\fi}
\fi}
\global\let\hyper@last\relax 
\gdef\HyperFirstAtBeginDocument#1{#1}
\providecommand\HyField@AuxAddToFields[1]{}
\providecommand\HyField@AuxAddToCoFields[2]{}
\newcplabel{^_1}{1}
\@writefile{toc}{\contentsline {section}{\numberline {1}Full description of the Cellular Automaton}{1}{section.1}\protected@file@percent }
\newlabel{CA-suppl}{{1}{1}{Full description of the Cellular Automaton}{section.1}{}}
\newlabel{eq:genExprsVector}{{1}{1}{Full description of the Cellular Automaton}{equation.1.1}{}}
\newlabel{eq:phenotypeVector}{{2}{1}{Full description of the Cellular Automaton}{equation.1.2}{}}
\newlabel{eq:phenotypeSumCondition}{{3}{1}{Full description of the Cellular Automaton}{equation.1.3}{}}
\citation{Gray}
\newlabel{eq:StateVector}{{4}{2}{Full description of the Cellular Automaton}{equation.1.4}{}}
\newlabel{eq:MooreNeighbourhood}{{5}{2}{Full description of the Cellular Automaton}{equation.1.5}{}}
\newlabel{eq:MutationFunc}{{6}{2}{(A.1) Cell Mutation}{equation.1.6}{}}
\newlabel{eq:geneInstabilityUpdateFunction}{{7}{3}{(A.1) Cell Mutation}{equation.1.7}{}}
\newlabel{eq:geneInstabilityUpdateRule}{{8}{3}{(A.1) Cell Mutation}{equation.1.8}{}}
\newlabel{eq:geneExpressionFixer}{{9}{3}{(A.1) Cell Mutation}{equation.1.9}{}}
\newlabel{app:phenotypic_action}{{1}{3}{(A.2) Update Rules for Phenotypic Action}{section*.2}{}}
\newlabel{eq:action_probs}{{10}{3}{(A.2) Update Rules for Phenotypic Action}{equation.1.10}{}}
\newlabel{eq:Paction}{{11}{4}{(A.2) Update Rules for Phenotypic Action}{equation.1.11}{}}
\newlabel{eq:action_update}{{20}{4}{(A.2) Update Rules for Phenotypic Action}{equation.1.20}{}}
\newlabel{eq:phenotypicActionBoundaryFunction}{{21}{4}{(A.2) Update Rules for Phenotypic Action}{equation.1.21}{}}
\newlabel{eq:PositivelyMutatedIndicatorFunc}{{23}{5}{(A.3) Update Rules for Cell Class}{equation.1.23}{}}
\newlabel{eq:stateTransitionFunction}{{24}{5}{(A.3) Update Rules for Cell Class}{equation.1.24}{}}
\citation{Bowling}
\newlabel{eq:PhenotypeTransferFunc}{{25}{6}{(A.3) Update Rules for Cell Class}{equation.1.25}{}}
\newlabel{eq:DeDifferentiationFunction}{{27}{6}{(A.3) Update Rules for Cell Class}{equation.1.27}{}}
\newlabel{eq:GeneExpressionRatio}{{28}{7}{(A.4) Cell Fitness}{equation.1.28}{}}
\newlabel{eq:FitnessFunc}{{29}{7}{(A.4) Cell Fitness}{equation.1.29}{}}
\newlabel{eq:ProliferationStateChange}{{30}{8}{(A.5) CA Rule}{equation.1.30}{}}
\newlabel{eq:QuiesenceStateChangeParent}{{31}{8}{(A.5) CA Rule}{equation.1.31}{}}
\newlabel{eq:QuiesenceStatechangeChild}{{32}{8}{(A.5) CA Rule}{equation.1.32}{}}
\newlabel{eq:ApoptosisStateChange}{{33}{8}{(A.5) CA Rule}{equation.1.33}{}}
\newlabel{eq:DifferentiationStateChangeParent}{{34}{9}{(A.5) CA Rule}{equation.1.34}{}}
\newlabel{eq:DifferentiationStateChangeChild}{{35}{9}{(A.5) CA Rule}{equation.1.35}{}}
\bibstyle{plain}
\bibdata{refs}
\bibcite{Bowling}{{1}{}{{}}{{}}}
\bibcite{Gray}{{2}{}{{}}{{}}}
\global\@namedef{@lastpage@}{10}
\newlabel{eq:LineageTracker}{{36}{10}{(A.6) Lineage Tracking}{equation.1.36}{}}
\providecommand\NAT@force@numbers{}\NAT@force@numbers
